# Supplementary material for: The relationship between elderly nutritional risk index and short-term all-cause mortality in critically ill patients with cerebral injury: a retrospective cohort study from two cohorts
Source: Front Nutr. 2025 Jul 24;12:1620364. doi: 10.3389/fnut.2025.1620364 (PMC12328167; doi:10.3389/fnut.2025.1620364)
Supplement: Supplementary file 1 [file Data_Sheet_1.csv]

ICU_28						Hosp_28						External queue
	GVIF	Df	GVIF^(1/(2*Df))				GVIF	Df	GVIF^(1/(2*Df))				GVIF	Df	GVIF^(1/(2*Df))
PT	95.936117	1	9.794698			PT	122.787482	1	11.080951			GNRI.group	2.450409	3	1.161109
INR	93.953736	1	9.692974			INR	122.315326	1	11.059626			Age	1.271284	1	1.127512
HCT	23.20465	1	4.817121			HCT	22.317895	1	4.724182			Gender	1.241217	1	1.114099
Hb	22.091186	1	4.700126			Hb	22.279732	1	4.720141			BMI	1.246824	1	1.116613
NBPM	14.767471	1	3.842847			NBPM	16.830059	1	4.102445			AKI	1.393468	1	1.180453
NBPD	9.527896	1	3.086729			NBPD	10.688702	1	3.269358			CKD	1.713068	1	1.308842
RBC	7.814338	1	2.795414			RBC	7.740517	1	2.782179			NBPS	1.273308	1	1.128409
NBPS	3.479157	1	1.86525			NBPS	3.701367	1	1.923894			RDW	1.57597	1	1.255377
LAC	2.390132	1	1.546005			URE	2.429587	1	1.558713			RBC	6.784529	1	2.604713
AG	2.379112	1	1.542437			AG	2.318143	1	1.522545			WBC	1.214046	1	1.101837
URE	2.278016	1	1.50931			LAC	2.229936	1	1.493297			AG	2.999985	1	1.732046
CRE	1.87357	1	1.368784			CRE	1.961693	1	1.400605			Hb	7.756512	1	2.785052
CKD	1.446582	1	1.202739			RDW	1.425046	1	1.193753			INR	1.154504	1	1.074478
RDW	1.416061	1	1.189984			AST	1.399757	1	1.183113			LAC	3.033	1	1.741551
AST	1.405524	1	1.185548			CKD	1.367057	1	1.169212			PO2	1.19998	1	1.095436
AKI	1.334168	1	1.155062			AKI	1.335788	1	1.155763			AST	3.72778	1	1.930746
GNRI.group	1.305173	3	1.045389			K	1.265826	1	1.125089			CRE	2.314419	1	1.521321
K	1.25434	1	1.119973			WBC	1.230446	1	1.109255			URE	2.902879	1	1.703784
PO2	1.250577	1	1.118292			HF	1.228542	1	1.108396
HF	1.248417	1	1.117326			PO2	1.205474	1	1.097941
Age	1.218353	1	1.10379			Age	1.191723	1	1.091661
Glu	1.191932	1	1.091756			Glu	1.185893	1	1.088987
WBC	1.187081	1	1.089532			PTT	1.151866	1	1.07325
RR	1.162681	1	1.078277			Gender	1.141851	1	1.068574
Gender	1.151178	1	1.07293			Race	1.10429	1	1.050852
PTT	1.150063	1	1.07241			COPD	1.102495	1	1.049998
COPD	1.128937	1	1.062514			SA	1.080024	1	1.039242
Race	1.096278	1	1.047033			GNRI.group	1.253525	3	1.038378
SA	1.086565	1	1.042384
